# Supplementary material for: The incidence and drug resistance of Clostridium difficile infection in Mainland China: a systematic review and meta-analysis
Source: Sci Rep. 2016 Nov 29;6:37865. doi: 10.1038/srep37865 (PMC5126672; doi:10.1038/srep37865)
Supplement: Supplementary Table 1 [file srep37865-s1.xls]

## Sheet: ST1
Supplementary Table 1 Studies included in Topic 1 for primary analyses
Author （year）	Time of collection	Province	Samples	No. of toxigenic C. difficile isolates
Kong JX et al.2014	2014.01-2014.04	Anhui	126	24
Yu SL et al .2011	2009.10-2010.04	Beijing	186	36
Jia HB et al.2011	2010.06-20.0.11	Beijing	522	37
Guo, S. et al.2012	2010.10-2011.03	Beijing	93	35
Han, X. H. et al.2013	2011.04-2011.10	Beijing	277	41
Zhao, C. et al.2015	2012.05-2013.01	Beijing	121	60
Feng, W. et al.2015	2013.10.01-2014.09.30	Beijing	592	21
Song WB et al.2014	2012.07-09	Gansu	206	26
Yang FY et al.2012	2009.04-2011.10	Guangdong	449	92
Wang P et al.2014	2009.12-2012.05,2012.07-2012.12	Guangdong	3800	619
Tang HX et al.2014	2012.03-2012.12，2013.03-2013.12	Guangdong	467	16
Deng JK et al.2014	2012.11-2013.05	Guangdong	290	44
Mu XP et al.2014	2013.06-2013.11	Guangdong	146	10
Wang RL et al.2015	2013.07-2013.12	Guangdong	137	8
Yang J et al.2012	2010.07-2011.12	Hebei	235	37
Wang J et al.2014	2013.03-2013.09	Hebei	105	29
Lu YL et al.2013	2012.05-2012.10	Henan	60	2
Xu YQ et al.2013	2010.06-2012.06	Hubei	54	19
Galaydick, J. et al.2015	2011.06-2012.05	Hubei	111	31
Cheng GP et al.2015	2012.01-2014.01	Hubei	577	120
Bai J et al.2013	2012.01-2012.12	Hunan	286	73
Hawkey, Peter M. et al.2013	2009.04-2010.02	Hunan	70	19
Chen W et al.2014	2012.06-12	Hunan	452	63
Li CH et al.2014	2013.06-2014.02	Hunan	394	33
Wu L.2012	2011.05-2011.07	Jiangsu	53	10
Li YJ et al.2015	2013.06-2013.11	Jiangsu	209	32
Yang Y.2014	2011.01-2012.12	Ningxia	233	9
Zhou, F. F. et al.2014	2012.08.01-2013.07.31	Shanghai	206	63
Chen X et al.2014	2012.09-2013.03	Shanghai	141	42
Gao YT et al.2014	2013.06-2014.02	Shanghai	706	33
Zhang CY et al.2012	2011.02-2011.08	Sichuan	155	17
Wang, X. et al, Z.2014	2012.05-2013.01	Sichuan	124	31
Chen, Y. B. et al. J.2014	2009.09.01-2011.10.31	Zhejiang	1845	161
Fang, Wei-Jia et al.2014	2013.04-2013.10	Zhejiang	20	7
Wu JS.2011	2010.01-2010.12	Zhejiang	278	20
Lu, X. et al.2015	2013.06-2014.07	Zhejiang	25	5
Pan JS et al.2013	2010.09-2011.09	Zhejiang	832	93
Xu WF et al.2016	2013.01-2014.11	Zhejiang	405	78
Zhu, S. et al, Z.2014	2012.05-2013.10	Zhejiang	325	36
