# Supplementary material for: The incidence and drug resistance of Clostridium difficile infection in Mainland China: a systematic review and meta-analysis
Source: Sci Rep. 2016 Nov 29;6:37865. doi: 10.1038/srep37865 (PMC5126672; doi:10.1038/srep37865)
Supplement: Supplementary Table 2 [file srep37865-s2.xls]

## Sheet: ST2
Supplementary Table 2 Studies included in topic 2 for primary analyses
Author (year)	Sample	ST-1 (BI/NAP1/027)	ST2	ST3	Ribotype 078(ST-11)	ST26	Ribotype 046（ST-35）	Ribotype 017(ST-37）	ST39	Ribotype 012(ST-54)	Ribotype 001	Ribotype 002	Ribotype 006	Ribotype 014	Ribotype 010
Zhou, F. F. et al.2014	64	0			0			0.13		0.14
Hawkey, Peter M. et al. 2013	21						0.14	0.48		0.14
Chen, Y. B. et al.2014	161	0			0		0.19	0.1		0.23
Yang J 2012	32	0			0
Tang HX 2014	22	0	0.09	0.18	0	0.09		0.14	0.14	0.23
Zhu, S. et al.2014	40										0.05	0.3	0.55	0.1
Chen W et al.2014	63							0.22		0.05	0.05	0.03
Wang J 2014	45	0
Fang, Wei-Jia et al.2014	82	0						0.18			0.27			0.15
Li CH 2014	40		0.05	0.1		0.15	0.05	0.08	0.18	0.23
Wang J et al.2014	64							0.33		0.18	0.2
Li WJ et al.2012	7			0.14			0.57	0.29
Wang ZX et al.2016	49							0.14		0.06	0.04				0.06
Tian TT et al.2016	226		0.1	0.26			0.11	0.08		0.29
Chen LD et al.2016	9							1
Yan, Q. et al.2013	104							0.24
ST：multi-locus sequence type
RT：Ribotype
Values are the proportion of isolates from within each study that were of this RT/ST
0: no isolate was found
1:the proportion of the RT/ST is 100%
blank cell means the data was not accessible
