# Supplementary material for: The incidence and drug resistance of Clostridium difficile infection in Mainland China: a systematic review and meta-analysis
Source: Sci Rep. 2016 Nov 29;6:37865. doi: 10.1038/srep37865 (PMC5126672; doi:10.1038/srep37865)
Supplement: Supplementary Table 3 [file srep37865-s3.xls]

## Sheet: ST3
Supplementary Table 3 Studies included in Topic 3 (proportion resistant to antimicrobials) for primary analyses
Author(Year)	Time of Collection	method	N	Metronidazole	Vancomycin	Teicoplanin	Amoxicillin/ clavulanic acid	Ampicillin	Ceftriaxone	Tigecycline	Piperacillin	piperacillin/tazobactam	Penicillin	chloramphenicol	Fidaxomicin	erythromycin	clindamycin	tetracycline	moxifloxacin	ciprofloxacin	fusidic acid	rifampicin	rifaximin	cefoxitin	imipenem	Meropenem	levofloxacin
Zhou FF et al.2014	2007.08-2008.07	Agar dilution	138	0	0											0.725	0.79	0.435	0.449		0.304	0.145			0.03		0.64
Wang J 2014	2013.03-2013.09	Agar dilution	45	0	0										0
Tang HX 2014	2012.03-2012.12, 2013.03-2013.12	Etest	22	0	0		0	0			0	0	0.27				0.909		0.136							0
Li YQ et al.2010	2009.01-2009.12	Etest	20	0	0	0			1							0.9	0.8		0.35			0.35
Huan HH et al.2011	2007.03-2009.03	Agar dilution	188	0	0							0				0.777	0.83	0.479	0.5	1	0.128	0.198	0.198				0.707
Huang, H. et al.2010	2008.10-2009.05	Agar dilution，Disk diffusion，Etest	78	0	0							0				0.853	0.881	0.627	0.618	1	0.082	0.291	0.291				0.664
Yang J 2012	2010.07-2011.12	Agar dilution	32	0	0					0							1									0.188	0.875
Dong, D. et al.2014	2010.10-2013.03	Agar dilution	94	0	0												0.69	0.3404	0.3298	1		0.0213		0.9255
Chen LD et al.2016	2014.03-2015.04	Etest	9	0	0					0						1	1		0.222			0					0.222
Tian TT 2015	2013.09-2014.09	Agar dilution	334	0	0									0.02						0.98			0			0.0145	0.398
"0": the drug resistance rate is 0%
"1": the drug resistance rate is 100%
values are the drug resistance rate of each drug
Blank cell means the drug resistance rate was not tested
